# Supplementary material for: Intrabody Targeting HIF-1α Mediates Transcriptional Downregulation of Target Genes Related to Solid Tumors
Source: Int J Mol Sci. 2021 Nov 15;22(22):12335. doi: 10.3390/ijms222212335 (PMC8625554; doi:10.3390/ijms222212335)
Supplement: Supplementary file 1 [file ijms-22-12335-s001.zip]

Archive with 1 entries (1 files):
- ijms-1443079-supplementary.pdf
